# Supplementary material for: Non-thermal plasma treatment altered gene expression profiling in non-small-cell lung cancer A549 cells
Source: BMC Genomics. 2015 Jun 6;16(1):435. doi: 10.1186/s12864-015-1644-8 (PMC4483225; doi:10.1186/s12864-015-1644-8)
Supplement: Additional file 1: Table S1. — The Gene Ontology terms of each treatment and time point [file 12864_2015_1644_MOESM1_ESM.xlsx]

## Sheet: 1min-4hr-UpRegulation
Term	Count	corr p-value	logpvalue
negative regulation of biological process	75	2.44e-17	16.613
negative regulation of cellular process	70	1.07e-16	15.9724
biological regulation	146	1.07e-16	15.9724
regulation of cellular process	137	1.07e-16	15.9724
regulation of biological process	139	1.21e-15	14.9182
regulation of cellular metabolic process	99	5.81e-15	14.2358
regulation of metabolic process	101	1.31e-14	13.8827
regulation of apoptosis	43	1.1e-13	12.9601
regulation of programmed cell death	43	1.36e-13	12.8658
transcription factor activity	45	1.49e-13	12.8271
regulation of cell death	43	1.49e-13	12.8271
response to chemical stimulus	56	2.35e-13	12.6288
regulation of gene expression	82	4.5e-13	12.3463
response to organic substance	42	6.22e-13	12.206
transcription regulator activity	56	6.22e-13	12.206
regulation of macromolecule biosynthetic process	80	1.49e-12	11.8274
nucleus	114	1.74e-12	11.7594
positive regulation of transcription from RNA polymerase II promoter	28	2.22e-12	11.6546
sequence-specific DNA binding	35	2.54e-12	11.596
response to stress	60	2.54e-12	11.596
positive regulation of gene expression	34	3.32e-12	11.4794
multicellular organismal development	80	6.71e-12	11.1734
positive regulation of biological process	67	7.38e-12	11.1321
regulation of biosynthetic process	81	7.38e-12	11.1321
developmental process	84	7.38e-12	11.1321
regulation of transcription	74	7.5e-12	11.125
regulation of macromolecule metabolic process	86	8.66e-12	11.0626
regulation of transcription from RNA polymerase II promoter	37	8.66e-12	11.0626
regulation of cellular biosynthetic process	80	1.26e-11	10.9008
regulation of RNA metabolic process	60	1.26e-11	10.9008
system development	70	1.33e-11	10.8771
positive regulation of cellular process	62	2.86e-11	10.5433
anatomical structure development	73	3.75e-11	10.426
regulation of transcription, DNA-dependent	58	4.42e-11	10.3541
positive regulation of nitrogen compound metabolic process	34	5.44e-11	10.2644
regulation of cell proliferation	38	6.83e-11	10.1654
organ development	57	1e-10	9.99796
positive regulation of RNA metabolic process	29	1.16e-10	9.93491
regulation of primary metabolic process	86	1.16e-10	9.93491
regulation of nitrogen compound metabolic process	78	1.19e-10	9.92522
regulation of nucleic acid metabolic process	77	2.14e-10	9.66904
positive regulation of macromolecule biosynthetic process	33	2.14e-10	9.66904
positive regulation of macromolecule metabolic process	39	2.95e-10	9.52977
positive regulation of biosynthetic process	34	3.67e-10	9.43593
positive regulation of transcription	30	4.28e-10	9.36882
positive regulation of transcription, DNA-dependent	28	4.28e-10	9.36882
positive regulation of nucleic acid metabolic process	32	4.5e-10	9.34692
positive regulation of metabolic process	40	7.04e-10	9.1524
response to stimulus	85	9.14e-10	9.03925
negative regulation of apoptosis	24	9.92e-10	9.00337
positive regulation of cellular biosynthetic process	33	9.97e-10	9.00127
negative regulation of programmed cell death	24	1.26e-09	8.90084
signaling pathway	60	1.38e-09	8.85858
negative regulation of cell death	24	1.86e-09	8.72988
cell differentiation	52	1.86e-09	8.72988
regulation of multicellular organismal process	40	2.54e-09	8.5957
protein binding	142	2.56e-09	8.59093
anatomical structure morphogenesis	43	2.77e-09	8.55777
cellular developmental process	52	4.71e-09	8.32676
positive regulation of cellular metabolic process	37	7.77e-09	8.10973
regulation of phosphorylation	26	2.08e-08	7.68208
DNA binding	61	2.65e-08	7.57731
regulation of phosphorus metabolic process	26	5.19e-08	7.28504
regulation of phosphate metabolic process	26	5.19e-08	7.28504
negative regulation of transcription, DNA-dependent	22	7.63e-08	7.11724
negative regulation of RNA metabolic process	22	1.04e-07	6.98347
transcription repressor activity	20	1.13e-07	6.94711
MAP kinase tyrosine/serine/threonine phosphatase activity	6	1.58e-07	6.80203
response to endogenous stimulus	24	1.65e-07	6.78325
negative regulation of cell proliferation	21	1.78e-07	6.75007
MAP kinase phosphatase activity	6	2.62e-07	6.582
organ morphogenesis	27	2.89e-07	6.53967
negative regulation of macromolecule biosynthetic process	26	2.94e-07	6.53162
response to external stimulus	25	2.94e-07	6.53162
regulation of growth	20	3.61e-07	6.44248
response to hormone stimulus	22	4.46e-07	6.35063
regulation of developmental process	30	5.03e-07	6.29825
response to protein stimulus	12	5.03e-07	6.29825
negative regulation of cellular biosynthetic process	26	5.03e-07	6.29825
anti-apoptosis	15	5.05e-07	6.29698
regulation of cell cycle	22	5.13e-07	6.29021
tissue development	29	5.55e-07	6.25533
signaling	70	6.4e-07	6.19398
negative regulation of biosynthetic process	26	6.58e-07	6.18205
negative regulation of transcription	23	6.6e-07	6.18065
negative regulation of gene expression	24	1.12e-06	5.95078
transcription activator activity	21	1.17e-06	5.93107
regulation of cell differentiation	24	1.17e-06	5.93107
embryonic organ development	15	1.18e-06	5.92676
response to corticosteroid stimulus	11	1.18e-06	5.92676
response to peptide hormone stimulus	14	1.39e-06	5.85624
cellular response to stimulus	33	1.54e-06	5.81175
growth factor activity	13	1.59e-06	5.79858
apoptosis	24	1.75e-06	5.75587
response to biotic stimulus	21	2.25e-06	5.64695
programmed cell death	24	2.38e-06	5.62351
nucleic acid binding	70	2.54e-06	5.59595
multicellular organismal process	86	2.54e-06	5.59453
response to cAMP	8	2.62e-06	5.58186
positive regulation of developmental process	18	4.3e-06	5.36688
negative regulation of cellular metabolic process	28	4.51e-06	5.3459
negative regulation of nucleobase, nucleoside, nucleotide and nucleic acid metabolic process	23	4.68e-06	5.32937
regulation of cell communication	35	5.5e-06	5.25937
response to glucocorticoid stimulus	10	5.5e-06	5.25937
negative regulation of nitrogen compound metabolic process	23	5.5e-06	5.25932
transcription factor binding	22	6.18e-06	5.20873
negative regulation of macromolecule metabolic process	28	6.42e-06	5.19248
in utero embryonic development	14	6.98e-06	5.15598
embryonic placenta development	8	6.98e-06	5.15598
negative regulation of transcription from RNA polymerase II promoter	16	7.14e-06	5.14649
cell surface receptor linked signaling pathway	37	7.25e-06	5.13985
response to abiotic stimulus	19	7.81e-06	5.10759
negative regulation of metabolic process	29	8.24e-06	5.08391
intracellular membrane-bounded organelle	134	8.67e-06	5.06207
response to oxygen levels	12	8.82e-06	5.05441
membrane-bounded organelle	134	9.04e-06	5.04406
negative regulation of kinase activity	10	1.03e-05	4.9854
negative regulation of molecular function	18	1.1e-05	4.95956
positive regulation of cell proliferation	20	1.19e-05	4.92405
regulation of biological quality	41	1.28e-05	4.89208
regulation of kinase activity	18	1.51e-05	4.82056
binding	176	1.51e-05	4.82005
embryonic development	23	1.52e-05	4.81876
negative regulation of transferase activity	10	1.64e-05	4.78516
enzyme linked receptor protein signaling pathway	17	1.64e-05	4.78473
placenta development	9	1.8e-05	4.74386
death	25	1.8e-05	4.74386
regulation of molecular function	32	1.84e-05	4.73419
regulation of transferase activity	18	2.46e-05	4.60848
regulation of cell growth	13	3.09e-05	4.51017
positive regulation of cell death	19	3.26e-05	4.48664
intracellular signal transduction	27	3.64e-05	4.43932
regulation of protein kinase activity	17	3.73e-05	4.42854
intracellular signaling pathway	33	3.97e-05	4.40161
anatomical structure formation involved in morphogenesis	17	4.57e-05	4.34017
cell death	24	5.08e-05	4.29414
response to molecule of bacterial origin	10	5.08e-05	4.29414
negative regulation of growth	10	5.08e-05	4.29414
response to steroid hormone stimulus	13	5.3e-05	4.27542
negative regulation of protein kinase activity	9	5.3e-05	4.27542
lung development	9	6.21e-05	4.20666
organ regeneration	6	6.84e-05	4.16477
regeneration	8	7.74e-05	4.11105
respiratory tube development	9	7.74e-05	4.11105
cellular process	142	8.7e-05	4.06033
positive regulation of apoptosis	18	9.5e-05	4.0225
positive regulation of programmed cell death	18	0.000104	3.98498
chordate embryonic development	16	0.000107	3.969
intracellular organelle	141	0.000115	3.93926
embryonic development ending in birth or egg hatching	16	0.000122	3.91432
organelle	141	0.000126	3.90008
respiratory system development	9	0.000134	3.87157
structure-specific DNA binding	10	0.000141	3.84943
regulation of gene-specific transcription	12	0.000144	3.84137
transcription corepressor activity	10	0.000158	3.80206
biological_process	191	0.00016	3.79517
response to lipopolysaccharide	9	0.000161	3.79261
positive regulation of cell differentiation	13	0.000182	3.73905
response to organic cyclic substance	10	0.000183	3.73795
response to hypoxia	10	0.000183	3.73795
tube development	14	0.000199	3.70152
protein tyrosine/serine/threonine phosphatase activity	6	0.000201	3.69678
rhythmic process	10	0.000214	3.66999
negative regulation of signal transduction	9	0.000217	3.66272
response to unfolded protein	7	0.000222	3.65408
signal transduction	43	0.000224	3.65047
negative regulation of signaling process	9	0.000244	3.61309
myeloid cell differentiation	8	0.00026	3.58431
double-stranded DNA binding	8	0.00026	3.58431
response to cold	5	0.00027	3.56873
decidualization	4	0.00027	3.56873
leukocyte differentiation	9	0.000306	3.51418
developmental maturation	8	0.00032	3.49537
cellular response to chemical stimulus	16	0.000327	3.48544
hemopoiesis	12	0.000327	3.48544
cytokine activity	11	0.000343	3.46495
response to wounding	19	0.000345	3.46248
steroid hormone receptor activity	6	0.000345	3.46203
regulation of catalytic activity	26	0.00037	3.43194
transcription cofactor activity	15	0.000408	3.38899
cell maturation	7	0.000465	3.33271
negative regulation of cell growth	8	0.000468	3.32952
ligand-dependent nuclear receptor activity	6	0.000475	3.32367
negative regulation of cell communication	14	0.000523	3.28139
negative regulation of binding	7	0.000539	3.26858
positive regulation of anti-apoptosis	5	0.000569	3.24466
maternal placenta development	4	0.000571	3.24346
cellular response to stress	20	0.00064	3.19383
negative regulation of cell cycle	10	0.000653	3.18524
regulation of signaling pathway	27	0.000713	3.14688
negative regulation of cell size	8	0.000713	3.14688
response to radiation	11	0.000731	3.13602
regulation of neuronal synaptic plasticity	5	0.000736	3.13296
response to drug	12	0.000741	3.13043
regulation of synaptic plasticity	6	0.000756	3.12143
protein dimerization activity	19	0.000763	3.11771
hemopoietic or lymphoid organ development	12	0.000816	3.08838
regulation of cell size	11	0.000837	3.07736
response to oxidative stress	10	0.000902	3.04484
response to extracellular stimulus	12	0.000965	3.0155
neuron differentiation	16	0.000965	3.0155
cytokine receptor binding	10	0.000973	3.01202
regulation of cyclin-dependent protein kinase activity	6	0.000973	3.01184
intracellular part	155	0.00103	2.9883
neuron maturation	4	0.00103	2.98666
regulation of MAP kinase activity	9	0.00105	2.97865
signal transmission	45	0.00107	2.96912
signaling process	45	0.00107	2.96912
response to bacterium	11	0.00123	2.91112
inflammatory response	13	0.00123	2.91094
regulation of anti-apoptosis	5	0.0013	2.88556
immune system development	12	0.00134	2.87228
cellular macromolecule metabolic process	64	0.00136	2.86534
signal transmission via phosphorylation event	14	0.00137	2.8643
intracellular protein kinase cascade	14	0.00137	2.8643
negative regulation of DNA binding	6	0.00144	2.84251
response to mineralocorticoid stimulus	4	0.00144	2.84046
regulation of signal transduction	22	0.00148	2.82962
intracellular	158	0.00155	2.8083
negative regulation of ERK1 and ERK2 cascade	3	0.00157	2.80438
spongiotrophoblast layer development	3	0.00157	2.80438
negative regulation of MAP kinase activity	5	0.00157	2.80438
regulation of signaling process	22	0.00159	2.79942
behavior	16	0.0016	2.79631
immune system process	25	0.00162	2.7911
osteoblast proliferation	2	0.00166	2.78028
response to temperature stimulus	7	0.00189	2.72434
ubiquitin protein ligase binding	6	0.00189	2.72329
skeletal system development	13	0.00189	2.72329
regulation of smooth muscle cell proliferation	5	0.00189	2.72329
bone development	8	0.00189	2.72329
cell development	19	0.00207	2.68479
protein refolding	3	0.00211	2.67471
brown fat cell differentiation	4	0.00225	2.64734
neurogenesis	19	0.00226	2.64681
extracellular space	21	0.00232	2.63389
nucleic acid metabolic process	33	0.00237	2.62487
nervous system development	28	0.00244	2.61176
RNA catabolic process	6	0.00248	2.6062
negative regulation of multicellular organismal process	9	0.00252	2.59943
receptor binding	24	0.00252	2.59939
negative regulation of catalytic activity	12	0.00264	2.57835
regulation of myeloid cell differentiation	6	0.00283	2.54892
response to dsRNA	4	0.00294	2.53133
cellular response to biotic stimulus	5	0.00297	2.52733
erythrocyte homeostasis	5	0.00297	2.52733
response to cytokine stimulus	7	0.00299	2.52434
transmembrane receptor protein tyrosine kinase signaling pathway	10	0.00301	2.52073
cell cycle arrest	7	0.00314	2.50303
cartilage development	6	0.00316	2.50049
response to organic nitrogen	6	0.00316	2.50049
blood vessel development	11	0.00336	2.47307
aging	8	0.00346	2.46143
response to other organism	13	0.00346	2.46082
homeostatic process	21	0.00346	2.46043
regulation of system process	12	0.00367	2.43527
positive regulation of smooth muscle cell proliferation	4	0.00371	2.43045
MAPKKK cascade	9	0.00383	2.41661
promoter binding	7	0.00398	2.40008
regulation of neurological system process	8	0.00404	2.39373
multi-organism process	21	0.00408	2.38949
regulation of anatomical structure size	12	0.00414	2.38343
vasculature development	11	0.00415	2.38216
growth factor receptor binding	6	0.00419	2.37731
spongiotrophoblast differentiation	2	0.00419	2.37731
protein binding involved in protein folding	2	0.00419	2.37731
post-translational protein modification	29	0.00422	2.37426
transcription from RNA polymerase II promoter	10	0.00426	2.3707
circadian rhythm	5	0.00429	2.36708
RNA metabolic process	24	0.00443	2.35408
DNA regulatory region binding	7	0.0047	2.32825
regulation of gene-specific transcription from RNA polymerase II promoter	8	0.00481	2.31755
skeletal system morphogenesis	7	0.00491	2.30917
neuron development	12	0.00494	2.30658
fat cell differentiation	5	0.00498	2.3029
response to reactive oxygen species	6	0.00517	2.28612
response to inorganic substance	10	0.00517	2.28612
trophectodermal cell differentiation	3	0.00517	2.28612
positive regulation of peptidyl-serine phosphorylation	3	0.00517	2.28612
negative regulation of transcription factor activity	5	0.00525	2.28025
negative regulation of transcription regulator activity	5	0.00525	2.28025
transforming growth factor beta receptor signaling pathway	5	0.00525	2.28025
regulation of DNA binding	8	0.00525	2.28025
cellular response to organic substance	10	0.00525	2.28025
regulation of cellular component size	11	0.00533	2.27341
regulation of angiogenesis	6	0.00536	2.27099
morphogenesis of a branching structure	7	0.00543	2.26541
positive regulation of peptidyl-tyrosine phosphorylation	5	0.0056	2.25218
regulation of binding	9	0.00579	2.23727
cell proliferation	14	0.00604	2.21916
regulation of defense response	8	0.00604	2.21916
generation of neurons	17	0.0063	2.20058
response to mechanical stimulus	5	0.00643	2.19165
reproductive developmental process	11	0.00707	2.15068
negative regulation of inclusion body assembly	2	0.00749	2.12555
ER-nucleus signaling pathway	4	0.00749	2.12555
transcription	12	0.00749	2.12555
regulation of synaptic transmission	7	0.00765	2.11647
response to estradiol stimulus	5	0.00788	2.10323
lymphocyte differentiation	6	0.00811	2.09107
homeostasis of number of cells	6	0.00811	2.09107
protein kinase inhibitor activity	4	0.00813	2.08968
positive regulation of B cell activation	4	0.00813	2.08968
nucleobase, nucleoside, nucleotide and nucleic acid metabolic process	36	0.00813	2.08968
response to hydrogen peroxide	5	0.00889	2.05105
enhancer binding	4	0.00889	2.05105
RNA polymerase II transcription factor activity, enhancer binding	4	0.00889	2.05105
protein heterodimerization activity	9	0.00908	2.04201
positive regulation of protein metabolic process	11	0.0093	2.03146
negative regulation of signaling pathway	10	0.00969	2.01365
kinase inhibitor activity	4	0.00969	2.01365
regulation of transcription regulator activity	7	0.00992	2.0033
regulation of transcription factor activity	7	0.00992	2.0033
platelet-derived growth factor receptor signaling pathway	3	0.00992	2.0033
response to corticosterone stimulus	3	0.00992	2.0033
positive regulation of gene-specific transcription	7	0.0103	1.98889
blood vessel morphogenesis	9	0.0104	1.98472
protein tyrosine phosphatase activity	6	0.0105	1.9777
positive regulation of gene-specific transcription from RNA polymerase II promoter	6	0.0105	1.9777
positive regulation of cell communication	13	0.0106	1.97408
regulation of transmission of nerve impulse	7	0.011	1.9592
protein tyrosine/threonine phosphatase activity	2	0.0114	1.94466
blastocyst formation	3	0.0114	1.94466
inclusion body	3	0.0114	1.94466
reproductive process	20	0.0115	1.93915
reproduction	20	0.012	1.92133
leukocyte chemotaxis	4	0.012	1.92013
molting cycle process	4	0.012	1.92013
hair cycle process	4	0.012	1.92013
hair follicle development	4	0.012	1.92013
regulation of interleukin-6 production	4	0.012	1.92013
specific RNA polymerase II transcription factor activity	4	0.012	1.92013
regulation of multicellular organismal metabolic process	3	0.0128	1.89316
regulation of peptidyl-serine phosphorylation	3	0.0128	1.89316
positive regulation of myeloid leukocyte differentiation	3	0.0128	1.89316
tissue morphogenesis	10	0.0128	1.89316
cell activation	10	0.0128	1.89316
response to light stimulus	7	0.0128	1.89316
erythrocyte differentiation	4	0.0128	1.89204
positive regulation of angiogenesis	4	0.0128	1.89204
macromolecule metabolic process	66	0.0129	1.88938
nuclear lumen	28	0.013	1.88592
transmembrane receptor protein serine/threonine kinase signaling pathway	6	0.0138	1.86097
hair cycle	4	0.0138	1.86097
molting cycle	4	0.0138	1.86097
leukocyte activation	9	0.0141	1.85081
inactivation of MAPK activity	3	0.0143	1.8457
release of cytochrome c from mitochondria	3	0.0143	1.8457
negative regulation of cell differentiation	9	0.0144	1.84188
positive regulation of signaling pathway	12	0.0144	1.84025
vasculogenesis	4	0.0147	1.832
regulation of response to external stimulus	8	0.0149	1.82542
trophoblast giant cell differentiation	2	0.0153	1.81627
branching involved in embryonic placenta morphogenesis	2	0.0153	1.81627
Sertoli cell differentiation	2	0.0153	1.81627
entrainment of circadian clock	2	0.0153	1.81627
regulation of inclusion body assembly	2	0.0153	1.81627
regulation of blood vessel endothelial cell migration	3	0.0159	1.79808
endocrine system development	5	0.0161	1.79371
regulation of peptidyl-tyrosine phosphorylation	5	0.0161	1.79371
regulation of cytokine biosynthetic process	5	0.0161	1.79371
embryonic morphogenesis	11	0.0162	1.78979
developmental growth	6	0.0164	1.78571
learning or memory	6	0.0164	1.78571
cell chemotaxis	4	0.0166	1.78115
regulation of myeloid leukocyte differentiation	4	0.0166	1.78115
chemokine activity	4	0.0166	1.78115
regulation of locomotion	9	0.0167	1.77812
negative regulation of developmental process	10	0.0168	1.77355
response to estrogen stimulus	6	0.0168	1.77353
positive regulation of cellular protein metabolic process	10	0.0172	1.76503
response to nutrient levels	9	0.0174	1.75895
positive regulation of tyrosine phosphorylation of STAT protein	3	0.0174	1.75895
transcription, DNA-dependent	10	0.0175	1.75771
small GTPase mediated signal transduction	10	0.0179	1.74812
ossification	6	0.0181	1.74254
regulation of cellular protein metabolic process	15	0.0187	1.72742
myeloid leukocyte activation	4	0.0187	1.72714
RNA biosynthetic process	10	0.019	1.72074
cell cycle	19	0.0192	1.71772
response to progesterone stimulus	3	0.0193	1.71393
regulation of cytokine production	8	0.0195	1.71019
preganglionic parasympathetic nervous system development	2	0.0197	1.70516
embryonic process involved in female pregnancy	2	0.0197	1.70516
extracellular region part	22	0.0207	1.68359
positive regulation of protein amino acid phosphorylation	6	0.0208	1.68194
positive regulation of defense response	5	0.0208	1.68194
reproductive process in a multicellular organism	14	0.0208	1.68194
multicellular organism reproduction	14	0.0208	1.68194
negative regulation of transport	7	0.0208	1.68154
regulation of chemotaxis	4	0.0209	1.67915
regulation of B cell activation	4	0.0209	1.67915
positive regulation of B cell proliferation	3	0.0211	1.67561
female pregnancy	6	0.0222	1.65371
chemokine receptor binding	4	0.0223	1.65166
growth	8	0.0225	1.64815
negative regulation of gene-specific transcription	5	0.0225	1.64759
phosphoprotein phosphatase activity	7	0.0226	1.64591
response to insulin stimulus	6	0.0228	1.64165
enzyme binding	16	0.0231	1.63676
regulation of skeletal muscle tissue development	3	0.0231	1.63676
bone morphogenesis	3	0.0231	1.63676
cell communication	19	0.0231	1.63676
regulation of ossification	5	0.0233	1.63326
negative regulation of intracellular protein kinase cascade	4	0.0233	1.6324
regulation of protein metabolic process	16	0.0235	1.62908
protein modification process	30	0.0242	1.61592
protein kinase regulator activity	5	0.0242	1.61592
embryonic placenta morphogenesis	2	0.0244	1.61206
regulation of kidney development	2	0.0244	1.61206
tissue remodeling	4	0.0245	1.61096
cellular response to oxidative stress	4	0.0245	1.61096
regulation of response to stimulus	14	0.0245	1.61096
cellular component disassembly involved in apoptosis	3	0.0249	1.60342
single-stranded RNA binding	3	0.0249	1.60342
positive regulation of JAK-STAT cascade	3	0.0249	1.60342
chemotaxis	7	0.0254	1.59544
taxis	7	0.0254	1.59544
gonad development	6	0.0264	1.57782
macromolecule modification	31	0.0266	1.57494
regulation of inflammatory response	5	0.0271	1.56645
regulation of protein amino acid phosphorylation	8	0.0272	1.56518
lung alveolus development	3	0.0272	1.56518
organelle lumen	32	0.0275	1.56023
regulation of immune system process	12	0.0289	1.53973
protein amino acid dephosphorylation	6	0.029	1.53801
mitochondrion organization	6	0.029	1.53801
positive regulation of phosphorylation	6	0.029	1.53801
regulation of caspase activity	5	0.0292	1.53399
apoptotic mitochondrial changes	3	0.0296	1.52897
adrenoceptor activity	2	0.0296	1.52897
parasympathetic nervous system development	2	0.0296	1.52897
heart development	8	0.0296	1.52861
regulation of intracellular protein kinase cascade	10	0.0315	1.50213
positive regulation of phosphate metabolic process	6	0.0317	1.49842
positive regulation of phosphorus metabolic process	6	0.0317	1.49842
locomotory behavior	9	0.0319	1.4964
regulation of tyrosine phosphorylation of STAT protein	3	0.032	1.49461
cell fate commitment	6	0.0339	1.4704
cellular response to extracellular stimulus	5	0.0341	1.46685
protein import into nucleus, translocation	3	0.0348	1.45808
cell fate determination	3	0.0348	1.45808
intracellular organelle lumen	31	0.0353	1.45188
cellular response to external stimulus	5	0.0353	1.45188
male sex determination	2	0.0355	1.45025
ER overload response	2	0.0355	1.45025
lipopolysaccharide-mediated signaling pathway	2	0.0355	1.45025
membrane-enclosed lumen	32	0.0356	1.44822
regulation of endopeptidase activity	5	0.0364	1.43904
kinase regulator activity	5	0.0364	1.43904
liver development	4	0.0367	1.4357
leukocyte migration	4	0.0367	1.4357
positive regulation of protein modification process	8	0.0367	1.4349
labyrinthine layer development	3	0.037	1.43166
regulation of B cell proliferation	3	0.037	1.43166
hepaticobiliary system development	4	0.0385	1.41498
cellular nitrogen compound metabolic process	37	0.0385	1.41421
morphogenesis of a branching epithelium	5	0.0388	1.411
kidney development	5	0.0388	1.411
epithelium development	10	0.0396	1.40206
urogenital system development	6	0.0396	1.40206
negative regulation of MAPKKK cascade	3	0.0398	1.40062
nucleoplasm	20	0.0399	1.39938
positive regulation of lymphocyte proliferation	4	0.0399	1.39938
odontogenesis	4	0.0399	1.39938
R-SMAD binding	2	0.0404	1.39376
cell differentiation involved in embryonic placenta development	2	0.0404	1.39376
response to exogenous dsRNA	2	0.0404	1.39376
cyclin-dependent protein kinase inhibitor activity	2	0.0404	1.39376
face morphogenesis	2	0.0404	1.39376
fibronectin binding	2	0.0404	1.39376
histone demethylase activity	2	0.0404	1.39376
response to peptidoglycan	2	0.0404	1.39376
regulation of chemokine biosynthetic process	2	0.0404	1.39376
positive regulation of tyrosine phosphorylation of Stat3 protein	2	0.0404	1.39376
response to fluid shear stress	2	0.0404	1.39376
dephosphorylation	6	0.0408	1.38952
post-embryonic development	4	0.0408	1.38952
response to toxin	4	0.0408	1.38952
positive regulation of mononuclear cell proliferation	4	0.0408	1.38952
RNA polymerase II transcription factor activity	8	0.0411	1.38579
nuclear part	32	0.0411	1.38579
response to endoplasmic reticulum stress	3	0.0413	1.38353
regulation of peptidase activity	5	0.0415	1.38203
renal system development	5	0.0415	1.38203
nucleocytoplasmic transport	6	0.0415	1.38203
regulation of cellular component movement	8	0.0416	1.38049
positive regulation of leukocyte proliferation	4	0.0423	1.37349
nuclear transport	6	0.0425	1.37153
development of primary sexual characteristics	6	0.0425	1.37153
posttranscriptional regulation of gene expression	8	0.0433	1.36321
gland development	7	0.0439	1.35731
cellular metabolic process	75	0.044	1.3564
phosphate metabolic process	20	0.0452	1.3444
phosphorus metabolic process	20	0.0452	1.3444
response to dietary excess	2	0.0458	1.33883
induction of positive chemotaxis	2	0.0458	1.33883
positive regulation of vascular endothelial growth factor receptor signaling pathway	2	0.0458	1.33883
positive regulation of caspase activity	4	0.0458	1.33883
positive regulation of peptidase activity	4	0.0458	1.33883
regulation of JAK-STAT cascade	3	0.0468	1.33017
regulation of behavior	4	0.048	1.31856
cellular component morphogenesis	10	0.0485	1.31395
nitrogen compound metabolic process	38	0.0492	1.30818
positive regulation of myeloid cell differentiation	3	0.0499	1.30148
positive regulation of transmembrane receptor protein serine/threonine kinase signaling pathway	3	0.0499	1.30148

## Sheet: 1min-4hr-DownRegulation
Term	Count	corr p-value	logpvalue
organelle organization	110	3.22e-19	18.4919
cellular component organization	155	6.57e-17	16.1826
chromosome	56	1.12e-16	15.9521
cell cycle	75	1.12e-16	15.9521
nucleus	247	1.4e-16	15.8539
non-membrane-bounded organelle	142	3.38e-14	13.4708
intracellular non-membrane-bounded organelle	142	3.38e-14	13.4708
cell cycle phase	50	4.38e-14	13.3589
protein binding	328	1.13e-13	12.9488
cell cycle process	56	1.23e-12	11.909
binding	437	1.23e-12	11.909
cellular process	358	3.84e-12	11.4158
intracellular	409	5.44e-12	11.2646
organelle fission	34	6.4e-12	11.1939
mitotic cell cycle	43	6.41e-12	11.1933
M phase	41	8.2e-12	11.0863
ATP binding	96	8.2e-12	11.0863
chromosome organization	51	8.52e-12	11.0696
nuclear division	33	8.56e-12	11.0676
mitosis	33	8.56e-12	11.0676
chromosomal part	43	1.25e-11	10.9039
cellular macromolecule metabolic process	173	1.38e-11	10.8599
adenyl ribonucleotide binding	96	1.56e-11	10.8072
M phase of mitotic cell cycle	33	1.69e-11	10.7712
intracellular part	397	2.54e-11	10.5955
adenyl nucleotide binding	97	1.28e-10	9.89191
spindle	26	1.65e-10	9.78152
purine ribonucleotide binding	107	2.48e-10	9.60525
ribonucleotide binding	107	2.48e-10	9.60525
nucleoside binding	98	2.48e-10	9.60525
purine nucleoside binding	97	4.06e-10	9.39198
nucleotide binding	122	4.74e-10	9.32425
intracellular organelle	348	5.5e-10	9.25927
organelle	348	6.86e-10	9.16372
nucleoside-triphosphatase activity	56	7e-10	9.15514
organelle part	213	7.09e-10	9.14932
cell division	35	1.1e-09	8.95715
intracellular organelle part	210	1.12e-09	8.94962
purine nucleotide binding	108	1.24e-09	8.90661
pyrophosphatase activity	56	2.71e-09	8.56661
hydrolase activity, acting on acid anhydrides	56	3.75e-09	8.42632
nuclear part	99	4.57e-09	8.33973
microtubule cytoskeleton	48	5.72e-09	8.2427
condensed chromosome	21	1.27e-08	7.89534
chromosome segregation	17	1.72e-08	7.7651
regulation of cellular process	250	2.04e-08	7.68948
cytoskeleton	83	2.97e-08	7.52758
macromolecule metabolic process	178	3.08e-08	7.51121
regulation of macromolecule metabolic process	156	3.65e-08	7.4372
microtubule-based process	28	6.54e-08	7.18452
membrane-bounded organelle	311	9.33e-08	7.02995
cytoskeletal part	63	1.1e-07	6.95948
intracellular membrane-bounded organelle	310	1.39e-07	6.85764
cellular response to stress	47	1.41e-07	6.85143
regulation of primary metabolic process	159	2.22e-07	6.65283
helicase activity	20	2.56e-07	6.59118
regulation of macromolecule biosynthetic process	135	2.91e-07	6.53542
regulation of cellular metabolic process	164	4.25e-07	6.37141
regulation of biological process	253	7.66e-07	6.11602
regulation of metabolic process	169	7.81e-07	6.10757
regulation of nitrogen compound metabolic process	139	7.81e-07	6.10757
regulation of biosynthetic process	139	8.54e-07	6.06854
ATPase activity	29	1.56e-06	5.80704
regulation of cellular biosynthetic process	137	1.67e-06	5.77809
nucleic acid metabolic process	79	3.04e-06	5.51708
response to DNA damage stimulus	33	3.52e-06	5.453
biological regulation	261	4.59e-06	5.33866
enzyme binding	44	4.92e-06	5.3079
kinetochore	14	5.04e-06	5.29763
cellular protein metabolic process	104	5.53e-06	5.25723
regulation of gene expression	131	7.61e-06	5.1184
nucleic acid binding	142	7.93e-06	5.10085
chromosome, centromeric region	17	9.45e-06	5.02477
protein complex	119	1.05e-05	4.97964
nucleoplasm	56	1.05e-05	4.97749
microtubule cytoskeleton organization	18	1.13e-05	4.94854
nuclear lumen	71	1.58e-05	4.80151
cytoskeleton organization	34	1.85e-05	4.73252
proteolysis involved in cellular protein catabolic process	27	1.95e-05	4.70943
nuclear chromosome	19	1.98e-05	4.70406
cellular protein catabolic process	27	2.31e-05	4.63708
ubiquitin-dependent protein catabolic process	25	2.42e-05	4.61645
nucleobase, nucleoside, nucleotide and nucleic acid metabolic process	88	2.47e-05	4.60655
regulation of transcription	118	2.47e-05	4.60655
mitotic sister chromatid segregation	9	2.82e-05	4.55046
cellular macromolecule catabolic process	33	3.1e-05	4.5093
modification-dependent macromolecule catabolic process	25	3.16e-05	4.50071
modification-dependent protein catabolic process	25	3.16e-05	4.50071
sister chromatid segregation	9	3.47e-05	4.46023
cellular metabolic process	195	4.54e-05	4.34254
ATPase activity, coupled	23	7.58e-05	4.12037
protein catabolic process	27	9.04e-05	4.04377
protein modification process	76	0.0001	3.99887
motor activity	16	0.000141	3.8505
spindle pole	10	0.000166	3.78089
hydrolase activity	101	0.000167	3.77806
chromatin organization	30	0.000167	3.777
chromatin modification	25	0.000179	3.74707
microtubule organizing center	23	0.000183	3.73867
GTPase regulator activity	30	0.000187	3.72735
macromolecular complex	132	0.000215	3.66748
cytoskeletal protein binding	34	0.000224	3.64997
microtubule	23	0.000224	3.64997
cellular response to stimulus	54	0.000229	3.63963
chromatin	19	0.000265	3.57693
nucleoside-triphosphatase regulator activity	30	0.00027	3.5687
condensed chromosome, centromeric region	11	0.000275	3.56144
regulation of cell cycle	31	0.00028	3.55287
cytokinesis	9	0.000288	3.54091
macromolecule modification	77	0.000298	3.52527
regulation of cellular component organization	35	0.000303	3.51801
regulation of organelle organization	21	0.000314	3.5027
post-translational protein modification	64	0.00035	3.45606
intracellular organelle lumen	78	0.000372	3.42939
chromatin binding	17	0.000377	3.4235
microtubule motor activity	11	0.000377	3.4235
macromolecule catabolic process	33	0.000388	3.41119
DNA binding	102	0.000409	3.38783
organelle lumen	79	0.000416	3.38121
spindle assembly checkpoint	5	0.000416	3.38121
membrane-enclosed lumen	80	0.000482	3.31724
microtubule-based movement	13	0.000569	3.24496
cellular localization	52	0.000617	3.20952
condensed chromosome kinetochore	10	0.000661	3.17989
microtubule binding	10	0.000661	3.17989
DNA repair	23	0.000711	3.14842
cell leading edge	16	0.000723	3.14077
regulation of mitotic metaphase/anaphase transition	6	0.000846	3.07272
sister chromatid cohesion	5	0.000925	3.03378
spindle checkpoint	5	0.000925	3.03378
primary metabolic process	196	0.00112	2.9514
molecular_function	479	0.00116	2.93569
chromatin remodeling	9	0.00116	2.93569
cellular nitrogen compound metabolic process	91	0.00117	2.93245
DNA metabolic process	32	0.00147	2.83242
regulation of nuclear division	9	0.00148	2.82836
regulation of mitosis	9	0.00148	2.82836
regulation of cell cycle process	14	0.00149	2.82705
cell cycle checkpoint	12	0.00175	2.75684
mitotic spindle organization	5	0.00179	2.74775
protein metabolic process	108	0.00199	2.70034
spindle organization	8	0.00199	2.70034
cellular response to radiation	4	0.00202	2.69366
actin binding	23	0.00205	2.68742
macromolecule localization	55	0.00217	2.66358
interspecies interaction between organisms	23	0.00233	2.63291
negative regulation of cellular process	81	0.00281	2.55174
cellular component assembly	47	0.00281	2.55108
mitotic cell cycle checkpoint	8	0.00294	2.5319
establishment of localization in cell	45	0.00311	2.50753
mitotic cell cycle spindle assembly checkpoint	4	0.00311	2.50753
nuclear chromosome part	13	0.00311	2.50753
cellular macromolecule biosynthetic process	51	0.00374	2.42737
tubulin binding	11	0.00376	2.42494
catalytic activity	186	0.00438	2.35902
purine NTP-dependent helicase activity	11	0.00438	2.35902
interphase of mitotic cell cycle	11	0.00438	2.35902
ATP-dependent helicase activity	11	0.00438	2.35902
nitrogen compound metabolic process	92	0.00443	2.35377
regulation of mitotic cell cycle	15	0.00443	2.35377
mitotic cell cycle spindle checkpoint	4	0.00447	2.34927
negative regulation of mitotic metaphase/anaphase transition	4	0.00447	2.34927
negative regulation of nucleobase, nucleoside, nucleotide and nucleic acid metabolic process	32	0.00468	2.3301
biological_process	448	0.00473	2.32558
DNA conformation change	13	0.00481	2.31753
nucleoplasm part	33	0.0053	2.2757
calmodulin binding	13	0.00548	2.2613
negative regulation of nitrogen compound metabolic process	32	0.00549	2.26006
macromolecule biosynthetic process	51	0.0055	2.25995
zinc ion binding	85	0.00559	2.25253
interphase	11	0.00569	2.24512
regulation of developmental process	41	0.00574	2.24072
GTPase binding	11	0.00604	2.21888
chromatin remodeling complex	9	0.00604	2.21888
ruffle	9	0.00604	2.21888
microtubule anchoring	4	0.00604	2.21888
negative regulation of macromolecule biosynthetic process	33	0.00635	2.1971
DNA replication	15	0.00728	2.13807
negative regulation of macromolecule metabolic process	41	0.00733	2.13517
cellular response to abiotic stimulus	4	0.00834	2.07895
regulation of transcription in response to stress	3	0.00908	2.04206
condensin complex	3	0.00908	2.04206
nucleosome positioning	3	0.00908	2.04206
cellular response to UV	3	0.00908	2.04206
protein modification by small protein conjugation or removal	18	0.00982	2.00788
negative regulation of biological process	84	0.00982	2.00788
negative regulation of cell differentiation	17	0.0104	1.98255
cellular component biogenesis	49	0.0111	1.95366
intracellular transport	35	0.0113	1.94573
protein methyltransferase activity	7	0.0125	1.9034
condensed nuclear chromosome	7	0.0125	1.9034
negative regulation of cell cycle	14	0.0127	1.89709
positive regulation of nuclear division	5	0.0127	1.89709
positive regulation of mitosis	5	0.0127	1.89709
negative regulation of biosynthetic process	33	0.0129	1.8884
negative regulation of nuclear division	4	0.0139	1.85711
negative regulation of mitosis	4	0.0139	1.85711
cellular response to light stimulus	3	0.0143	1.84439
protein targeting to vacuole	3	0.0143	1.84439
protein targeting to lysosome	3	0.0143	1.84439
cytoplasm	259	0.0144	1.84176
negative regulation of gene expression	30	0.0147	1.83357
embryonic development	32	0.0148	1.83106
protein localization to centrosome	2	0.0148	1.83106
elastin metabolic process	2	0.0148	1.83106
ciliary neurotrophic factor receptor activity	2	0.0148	1.83106
mitotic chromosome movement towards spindle pole	2	0.0148	1.83106
RSF complex	2	0.0148	1.83106
regulation of RNA metabolic process	77	0.0161	1.79204
protein localization	44	0.0161	1.79204
DNA recombination	10	0.0171	1.76756
regulation of cytoskeleton organization	12	0.0172	1.76525
histone binding	7	0.0178	1.75012
nuclear periphery	8	0.0179	1.74778
negative regulation of cellular biosynthetic process	32	0.0179	1.74778
transition metal ion binding	91	0.0186	1.72948
GTPase activator activity	16	0.0187	1.72797
negative regulation of cell cycle process	6	0.0187	1.7273
histone deacetylase binding	6	0.0187	1.7273
histone methyltransferase complex	7	0.0191	1.71888
methyltransferase complex	7	0.0191	1.71888
guanyl-nucleotide exchange factor activity	12	0.0197	1.70662
establishment of chromosome localization	4	0.0203	1.69297
chromosome localization	4	0.0203	1.69297
kinesin complex	4	0.0203	1.69297
cell part	463	0.0213	1.67134
RNA metabolic process	45	0.0213	1.67134
cell	463	0.0214	1.66981
negative regulation of transcription	27	0.0219	1.65934
nuclear body	14	0.0223	1.6516
positive regulation of organelle organization	9	0.0227	1.64304
protein-DNA complex assembly	9	0.0227	1.64304
negative regulation of metabolic process	41	0.024	1.62042
microtubule associated complex	9	0.0243	1.61364
regulation of DNA-dependent DNA replication	4	0.0244	1.61261
positive regulation of biosynthetic process	36	0.0247	1.60692
positive regulation of transcription	30	0.0249	1.60345
negative regulation of cellular metabolic process	38	0.0249	1.60345
ubiquitin thiolesterase activity	8	0.025	1.60121
nuclear speck	10	0.0281	1.55114
regulation of protein amino acid phosphorylation	15	0.0289	1.53969
organelle localization	9	0.0294	1.53176
cytoskeleton-dependent intracellular transport	6	0.0311	1.5067
response to UV	7	0.0316	1.50019
cellular protein localization	24	0.0317	1.49924
regulation of cellular protein metabolic process	29	0.032	1.49553
centrosome organization	5	0.032	1.49535
positive regulation of metabolic process	46	0.0323	1.49143
positive regulation of cellular biosynthetic process	35	0.0336	1.47427
cellular catabolic process	37	0.0337	1.47249
actin filament binding	6	0.0337	1.47249
cellular macromolecule localization	24	0.0337	1.47249
positive regulation of cellular metabolic process	44	0.0338	1.47098
positive regulation of cellular component organization	15	0.034	1.46832
organelle fusion	4	0.034	1.46832
DNA packaging	10	0.0341	1.46779
microtubule-severing ATPase activity	2	0.0343	1.46469
cellular response to ionizing radiation	2	0.0343	1.46469
chromosome movement towards spindle pole	2	0.0343	1.46469
mRNA transcription from RNA polymerase II promoter	2	0.0343	1.46469
ciliary neurotrophic factor receptor binding	2	0.0343	1.46469
positive regulation of mitotic metaphase/anaphase transition	2	0.0343	1.46469
ubiquitin binding	5	0.0343	1.46469
microtubule organizing center organization	5	0.0343	1.46469
enzyme regulator activity	40	0.0343	1.46469
outer kinetochore of condensed chromosome	3	0.0345	1.46216
mannosyl-oligosaccharide mannosidase activity	3	0.0345	1.46216
nuclear matrix	7	0.0346	1.46138
regulation of transcription, DNA-dependent	73	0.0346	1.46138
protein serine/threonine kinase activity	23	0.0364	1.43916
establishment of RNA localization	9	0.037	1.43215
nucleic acid transport	9	0.037	1.43215
RNA transport	9	0.037	1.43215
transcription	20	0.0376	1.4251
ubiquitin-specific protease activity	5	0.0376	1.4251
nuclear heterochromatin	5	0.0376	1.4251
small conjugating protein binding	5	0.0376	1.4251
myosin binding	4	0.0377	1.42381
nuclear envelope	15	0.04	1.39774
cysteine-type peptidase activity	11	0.0414	1.38315
transcription from RNA polymerase II promoter	15	0.0414	1.383
positive regulation of gene expression	30	0.0425	1.37151
protein amino acid phosphorylation	32	0.0425	1.37151
RNA localization	9	0.0433	1.36328
regulation of cell differentiation	28	0.0447	1.34939
cellular component morphogenesis	20	0.0466	1.33162
metabolic process	203	0.0466	1.33162
protein ubiquitination	13	0.0473	1.32509
regulation of protein metabolic process	31	0.0484	1.31472
protein C-terminus binding	11	0.0494	1.30666

## Sheet: 3min-2hr-UpRegulation
Term	Count	corr p-value	logpvalue
learning or memory	4	0.000637	3.19612
positive regulation of transcription from RNA polymerase II promoter	5	0.00162	2.79167
preganglionic parasympathetic nervous system development	2	0.00195	2.7091
parasympathetic nervous system development	2	0.00195	2.7091
positive regulation of transcription, DNA-dependent	5	0.00195	2.7091
positive regulation of RNA metabolic process	5	0.00195	2.7091
R-SMAD binding	2	0.00213	2.67062
transcription factor activity	6	0.00213	2.67062
transcription regulator activity	7	0.00217	2.66378
positive regulation of transcription	5	0.00217	2.66378
double-stranded DNA binding	3	0.00222	2.65269
positive regulation of gene expression	5	0.00227	2.64401
SMAD protein signal transduction	2	0.00273	2.56416
positive regulation of nucleic acid metabolic process	5	0.00291	2.53629
positive regulation of macromolecule biosynthetic process	5	0.00296	2.52915
positive regulation of nitrogen compound metabolic process	5	0.00296	2.52915
cranial nerve development	2	0.00324	2.48916
autonomic nervous system development	2	0.00324	2.48916
positive regulation of cellular biosynthetic process	5	0.00324	2.48916
regulation of transcription, DNA-dependent	7	0.00324	2.48916
positive regulation of biosynthetic process	5	0.00324	2.48916
regulation of transcription from RNA polymerase II promoter	5	0.00339	2.47002
regulation of RNA metabolic process	7	0.00339	2.47002
structure-specific DNA binding	3	0.00352	2.45385
negative regulation of transcription, DNA-dependent	4	0.00356	2.449
negative regulation of cellular metabolic process	5	0.00356	2.449
negative regulation of RNA metabolic process	4	0.00356	2.449
negative regulation of macromolecule metabolic process	5	0.00377	2.42418
nerve development	2	0.00383	2.41645
transcription activator activity	4	0.00403	2.39452
cell fate determination	2	0.00441	2.35599
regulation of cellular metabolic process	9	0.00453	2.34385
negative regulation of metabolic process	5	0.00453	2.34385
behavior	4	0.00488	2.31127
regulation of neuronal synaptic plasticity	2	0.00498	2.30234
negative regulation of transcription	4	0.00568	2.24531
multicellular organismal development	8	0.00568	2.24531
regulation of metabolic process	9	0.00571	2.24358
positive regulation of macromolecule metabolic process	5	0.00571	2.24358
positive regulation of cellular metabolic process	5	0.00628	2.20174
negative regulation of gene expression	4	0.00727	2.13841
SMAD binding	2	0.00727	2.13841
positive regulation of metabolic process	5	0.00727	2.13841
negative regulation of nucleic acid metabolic process	4	0.00727	2.13841
DNA binding	7	0.00727	2.13841
negative regulation of nitrogen compound metabolic process	4	0.00729	2.13699
response to cAMP	2	0.00729	2.13699
developmental process	8	0.0076	2.11903
cell differentiation	6	0.0076	2.11903
negative regulation of macromolecule biosynthetic process	4	0.0076	2.11903
system development	7	0.0076	2.11903
learning	2	0.0076	2.11903
rhombomere 5 formation	1	0.0076	2.11903
leading edge cell differentiation	1	0.0076	2.11903
rhombomere 5 morphogenesis	1	0.0076	2.11903
rhombomere 3 formation	1	0.0076	2.11903
rhombomere formation	1	0.0076	2.11903
cellular developmental process	6	0.0076	2.11903
negative regulation of cellular biosynthetic process	4	0.0076	2.11903
transforming growth factor beta receptor signaling pathway	2	0.0076	2.11903
regulation of synaptic plasticity	2	0.0076	2.11903
hindbrain development	2	0.00774	2.11103
negative regulation of biosynthetic process	4	0.00782	2.1066
response to mechanical stimulus	2	0.00803	2.09547
organ development	6	0.00882	2.05433
regulation of transcription	7	0.0103	1.9851
anatomical structure morphogenesis	5	0.0109	1.96421
anatomical structure development	7	0.0109	1.96377
negative regulation of mechanoreceptor differentiation	1	0.0113	1.94711
cellular response to mycophenolic acid	1	0.0113	1.94711
response to mycophenolic acid	1	0.0113	1.94711
cellular response to heparin	1	0.0113	1.94711
negative regulation of auditory receptor cell differentiation	1	0.0113	1.94711
rhombomere 3 morphogenesis	1	0.0113	1.94711
rhombomere morphogenesis	1	0.0113	1.94711
cellular response to potassium ion starvation	1	0.0113	1.94711
trochlear nerve development	1	0.0113	1.94711
oculomotor nerve development	1	0.0113	1.94711
transcription repressor activity	3	0.0124	1.90487
positive regulation of cellular process	6	0.013	1.88753
response to reactive oxygen species	2	0.013	1.88753
regulation of macromolecule biosynthetic process	7	0.0144	1.84285
cellular response to extracellular stimulus	2	0.0144	1.84285
response to heparin	1	0.0144	1.84285
brain segmentation	1	0.0144	1.84285
central nervous system segmentation	1	0.0144	1.84285
regulation of auditory receptor cell differentiation	1	0.0144	1.84285
regulation of mechanoreceptor differentiation	1	0.0144	1.84285
auditory receptor cell fate determination	1	0.0144	1.84285
midbrain-hindbrain boundary morphogenesis	1	0.0144	1.84285
conditioned taste aversion	1	0.0144	1.84285
cellular response to external stimulus	2	0.0144	1.84285
regulation of gene expression	7	0.0144	1.84285
anatomical structure formation involved in morphogenesis	3	0.0146	1.83663
regulation of cell proliferation	4	0.0156	1.80738
regulation of nucleobase, nucleoside, nucleotide and nucleic acid metabolic process	7	0.0156	1.80738
regulation of cellular biosynthetic process	7	0.0156	1.80738
response to cytokine stimulus	2	0.0156	1.80738
transmembrane receptor protein serine/threonine kinase signaling pathway	2	0.0156	1.80738
regulation of nitrogen compound metabolic process	7	0.0156	1.80738
regulation of biosynthetic process	7	0.0156	1.80738
response to organic substance	4	0.0156	1.80738
positive regulation of biological process	6	0.0156	1.80738
positive regulation of monocyte differentiation	1	0.0156	1.80738
regulation of timing of neuron differentiation	1	0.0156	1.80738
positive regulation by host of viral transcription	1	0.0156	1.80738
auditory receptor cell fate commitment	1	0.0156	1.80738
mesodermal cell fate determination	1	0.0156	1.80738
facial nerve morphogenesis	1	0.0156	1.80738
facial nerve structural organization	1	0.0156	1.80738
rhombomere 3 development	1	0.0156	1.80738
rhombomere 5 development	1	0.0156	1.80738
inner ear receptor cell fate commitment	1	0.0156	1.80738
promoter binding	2	0.0158	1.80239
response to lipopolysaccharide	2	0.0164	1.78405
DNA regulatory region binding	2	0.0164	1.78405
response to protein stimulus	2	0.0164	1.78405
cognition	4	0.0173	1.76133
response to insulin stimulus	2	0.0173	1.76133
response to hormone stimulus	3	0.0173	1.76133
rostrocaudal neural tube patterning	1	0.0173	1.76133
activation of MAPKKK activity	1	0.0173	1.76133
cranial nerve structural organization	1	0.0173	1.76133
cellular response to fatty acid	1	0.0173	1.76133
facial nerve development	1	0.0173	1.76133
midbrain-hindbrain boundary development	1	0.0173	1.76133
negative regulation of protein amino acid autophosphorylation	1	0.0173	1.76133
regulation of cell cycle	3	0.0175	1.75733
response to molecule of bacterial origin	2	0.0175	1.75671
regulation of synaptic transmission	2	0.0179	1.74678
positive regulation of cell proliferation	3	0.0185	1.73391
regulation of membrane potential	2	0.0185	1.73391
nucleic acid binding	7	0.0188	1.72695
cell fate commitment	2	0.019	1.72152
regulation of monocyte differentiation	1	0.019	1.72152
neuron fate determination	1	0.019	1.72152
regulation of development, heterochronic	1	0.019	1.72152
SMAD protein nuclear translocation	1	0.019	1.72152
regulation of timing of cell differentiation	1	0.019	1.72152
regulation of transmission of nerve impulse	2	0.0192	1.71566
aging	2	0.0204	1.68975
response to endogenous stimulus	3	0.0204	1.68975
multicellular organismal process	8	0.0204	1.68975
modulation by host of viral transcription	1	0.0204	1.68975
positive regulation of viral transcription	1	0.0204	1.68975
modulation of transcription in other organism involved in symbiotic interaction	1	0.0204	1.68975
modulation by host of symbiont transcription	1	0.0204	1.68975
cellular response to lipid	1	0.0204	1.68975
rhombomere development	1	0.0204	1.68975
regulation of neurological system process	2	0.0204	1.68975
response to organic cyclic substance	2	0.0204	1.68975
regulation of macromolecule metabolic process	7	0.0205	1.68895
rhythmic process	2	0.021	1.67863
regulation of phosphorylation	3	0.0221	1.65553
mesodermal cell fate commitment	1	0.0224	1.64975
anatomical structure arrangement	1	0.0224	1.64975
response to gravity	1	0.0224	1.64975
regulation of multicellular organismal process	4	0.0227	1.64422
regulation of phosphorus metabolic process	3	0.0241	1.61744
regulation of phosphate metabolic process	3	0.0241	1.61744
sleep	1	0.0244	1.61236
mesodermal cell differentiation	1	0.0244	1.61236
regulation of primary metabolic process	7	0.0257	1.59062
cell fate commitment involved in the formation of primary germ layers	1	0.0265	1.57734
NADPH oxidase complex	1	0.0265	1.57734
regulation of protein amino acid autophosphorylation	1	0.0265	1.57734
negative regulation of cellular process	5	0.0271	1.56693
response to oxidative stress	2	0.0276	1.55852
response to peptide hormone stimulus	2	0.0283	1.54898
cranial nerve morphogenesis	1	0.0283	1.54898
Schwann cell differentiation	1	0.0283	1.54898
cell morphogenesis involved in neuron differentiation	2	0.029	1.53747
motor axon guidance	1	0.0305	1.51638
transcription factor complex	2	0.0307	1.5124
neurological system process	4	0.0317	1.49832
regulation of viral transcription	1	0.0321	1.49414
respiratory burst	1	0.0321	1.49414
modification by host of symbiont morphology or physiology	1	0.0321	1.49414
sequence-specific DNA binding	3	0.0331	1.48043
regionalization	2	0.0336	1.47407
superoxide anion generation	1	0.0337	1.47176
nitric oxide mediated signal transduction	1	0.0337	1.47176
protein heterodimerization activity	2	0.0342	1.46562
negative regulation of biological process	5	0.0362	1.44165
cell surface receptor linked signaling pathway	4	0.0367	1.43488
response to fatty acid	1	0.0375	1.42583
auditory receptor cell differentiation	1	0.0375	1.42583
response to bacterium	2	0.0382	1.4177
rhythmic behavior	1	0.0392	1.40656
positive regulation of viral reproduction	1	0.0392	1.40656
regulation of cellular process	9	0.0394	1.40436
response to inorganic substance	2	0.0394	1.40436
RNA polymerase II transcription factor activity	2	0.0394	1.40436
cellular response to organic substance	2	0.0395	1.40313
cell morphogenesis involved in differentiation	2	0.0396	1.40199
signaling pathway	5	0.0396	1.40199
interaction with symbiont	1	0.0396	1.40199
response to corticosterone stimulus	1	0.0396	1.40199
midbrain development	1	0.0396	1.40199
hair follicle morphogenesis	1	0.0416	1.38082
response to drug	2	0.0425	1.37153
signal transmission	5	0.0425	1.37153
signaling process	5	0.0425	1.37153
positive regulation of neuron apoptosis	1	0.0425	1.37153
positive regulation of myeloid leukocyte differentiation	1	0.0425	1.37153
regulation of long-term neuronal synaptic plasticity	1	0.0425	1.37153
nucleus	8	0.0438	1.35884
smoothened signaling pathway	1	0.0438	1.35884
neural tube patterning	1	0.0438	1.35884
release of cytochrome c from mitochondria	1	0.0438	1.35884
response to extracellular stimulus	2	0.0439	1.3575
tissue development	3	0.0442	1.35428
inner ear receptor cell differentiation	1	0.0448	1.349
response to mineralocorticoid stimulus	1	0.0448	1.349
modification of morphology or physiology of other organism involved in symbiotic interaction	1	0.0448	1.349
pattern specification process	2	0.0451	1.34614
signaling	6	0.0457	1.34036
tissue morphogenesis	2	0.0459	1.33811
hindbrain morphogenesis	1	0.0459	1.33786
response to progesterone stimulus	1	0.0475	1.32346
epidermis morphogenesis	1	0.0475	1.32346
negative regulation of transcription from RNA polymerase II promoter	2	0.0483	1.31635
response to chemical stimulus	4	0.0483	1.31635
regulation of developmental process	3	0.0483	1.31635
regulation of biological process	9	0.0485	1.31444

## Sheet: 3min-2hr-DownRegulation
Term	Count	corr p-value	logpvalue
cellular protein metabolic process	25	0.029	1.53691
nucleotide binding	27	0.029	1.53691
post-translational protein modification	18	0.029	1.53691
protein modification process	20	0.029	1.53691
protein serine/threonine kinase activity	10	0.029	1.53691
cellular macromolecule metabolic process	34	0.0297	1.52723
actin binding	8	0.0354	1.45074
adenyl ribonucleotide binding	19	0.0354	1.45074
ATP binding	19	0.0354	1.45074
histone methylation	3	0.0354	1.45074
macromolecule modification	20	0.0354	1.45074
adenyl nucleotide binding	19	0.0409	1.38834
cellular response to stress	11	0.0409	1.38834
histone-lysine N-methyltransferase activity	3	0.0409	1.38834
lysine N-methyltransferase activity	3	0.0409	1.38834
protein-lysine N-methyltransferase activity	3	0.0409	1.38834
purine nucleoside binding	19	0.0476	1.32226
protein kinase activity	10	0.0494	1.30586
transferase activity	19	0.0494	1.30586
small GTPase regulator activity	7	0.0495	1.30572

## Sheet: 3min-4hr-UpRegulation
Term	Count	corr p-value	logpvalue
nucleosome	16	4.8e-21	20.3184
nucleosome assembly	16	1.25e-19	18.9021
chromatin assembly	16	1.78e-19	18.7496
protein-DNA complex assembly	16	3.11e-19	18.5069
nucleosome organization	16	3.11e-19	18.5069
protein-DNA complex	16	5.09e-19	18.2934
DNA packaging	16	9.89e-18	17.0047
chromatin assembly or disassembly	16	2.77e-17	16.557
DNA conformation change	16	1.03e-16	15.9889
chromatin	17	1.19e-15	14.925
cellular macromolecular complex assembly	16	2.74e-11	10.5624
chromosomal part	17	4.54e-11	10.343
cellular macromolecular complex subunit organization	16	1.39e-10	9.85702
chromosome	17	5.59e-10	9.25262
chromatin organization	16	1.1e-09	8.96031
regulation of megakaryocyte differentiation	5	1.07e-08	7.97192
chromosome organization	16	3.2e-08	7.49424
negative regulation of megakaryocyte differentiation	4	9.66e-08	7.01519
macromolecular complex assembly	17	1.35e-07	6.86816
macromolecular complex subunit organization	17	3.57e-07	6.44764
cellular component assembly	17	9.78e-06	5.00983
cellular component biogenesis	17	5.38e-05	4.26956
response to biotic stimulus	11	0.000126	3.90039
DNA binding	24	0.000744	3.12828
negative regulation of myeloid cell differentiation	4	0.00083	3.08074
response to other organism	9	0.000831	3.0804
regulation of myeloid cell differentiation	5	0.000847	3.07188
organelle organization	17	0.00192	2.71677
response to bacterium	7	0.00219	2.65989
negative regulation of cell differentiation	7	0.00235	2.62853
intracellular organelle part	36	0.00235	2.62853
nucleic acid binding	28	0.00237	2.62479
organelle part	36	0.00302	2.51939
defense response to bacterium	5	0.00531	2.27522
regulation of lipid storage	3	0.0068	2.16776
cellular component organization	23	0.00706	2.15108
negative regulation of developmental process	7	0.00718	2.14409
intracellular membrane-bounded organelle	50	0.00886	2.05266
membrane-bounded organelle	50	0.00886	2.05266
multi-organism process	11	0.0121	1.91664
phosphoinositide-mediated signaling	4	0.0146	1.83603
non-membrane-bounded organelle	21	0.0207	1.68392
intracellular non-membrane-bounded organelle	21	0.0207	1.68392
nucleus	35	0.0209	1.68066
chemokine activity	3	0.0276	1.55901
defense response	9	0.0292	1.53508
positive regulation of lipid storage	2	0.0348	1.45903
chemokine receptor binding	3	0.0348	1.45903
triglyceride homeostasis	2	0.0388	1.41099

## Sheet: 3min-4hr-DownRegulation
Term	Count	corr p-value	logpvalue
nucleus	284	1.64e-15	14.7854
binding	526	1.64e-15	14.7854
cellular macromolecule metabolic process	204	4.12e-12	11.3846
cellular component organization	160	3.09e-11	10.5101
organelle organization	103	9.4e-11	10.0271
nucleic acid binding	187	1.69e-10	9.7724
protein binding	369	9.49e-10	9.02294
intracellular	475	9.49e-10	9.02294
regulation of macromolecule biosynthetic process	168	9.49e-10	9.02294
regulation of cellular process	300	1.38e-09	8.86037
regulation of cellular metabolic process	203	1.46e-09	8.83431
regulation of primary metabolic process	194	3.52e-09	8.45293
regulation of macromolecule metabolic process	186	5e-09	8.30078
regulation of biosynthetic process	172	5.08e-09	8.29433
regulation of cellular biosynthetic process	170	8.99e-09	8.04642
macromolecule modification	107	1.02e-08	7.99272
protein modification process	103	1.09e-08	7.96345
regulation of nucleic acid metabolic process	169	1.18e-08	7.92893
macromolecule metabolic process	210	1.19e-08	7.92526
regulation of metabolic process	206	1.22e-08	7.91193
regulation of biological process	306	1.93e-08	7.71451
regulation of nitrogen compound metabolic process	169	1.93e-08	7.71451
intracellular part	457	2.18e-08	7.66059
chromosome organization	50	2.18e-08	7.66059
post-translational protein modification	88	5.77e-08	7.23891
nucleotide binding	133	6.77e-08	7.16941
regulation of gene expression	161	1.21e-07	6.91668
biological regulation	315	2.2e-07	6.65847
ATP binding	95	4.26e-07	6.37039
chromatin modification	34	5.49e-07	6.26048
cellular protein metabolic process	125	6.12e-07	6.21295
intracellular organelle	396	6.28e-07	6.20174
organelle	396	7.47e-07	6.12646
cell cycle	61	7.47e-07	6.12646
adenyl ribonucleotide binding	95	7.72e-07	6.11234
regulation of transcription	144	1.08e-06	5.96561
membrane-bounded organelle	361	1.21e-06	5.91815
intracellular membrane-bounded organelle	360	1.68e-06	5.77578
DNA binding	129	4.47e-06	5.34995
adenyl nucleotide binding	96	4.48e-06	5.34844
nuclear part	103	5.53e-06	5.25695
cell cycle phase	39	7.27e-06	5.1383
cellular response to stress	49	7.39e-06	5.13156
purine ribonucleotide binding	107	7.39e-06	5.13156
ribonucleotide binding	107	7.39e-06	5.13156
nucleoside binding	97	7.95e-06	5.09945
purine nucleoside binding	96	1.12e-05	4.95218
enzyme binding	49	1.33e-05	4.87517
cellular process	390	1.34e-05	4.87273
chromatin organization	37	1.35e-05	4.87099
GTPase regulator activity	37	1.49e-05	4.82696
nucleic acid metabolic process	88	2.11e-05	4.67631
nucleoside-triphosphatase regulator activity	37	2.44e-05	4.61186
chromosome	39	2.86e-05	4.54366
purine nucleotide binding	108	2.97e-05	4.52713
protein serine/threonine kinase activity	36	4.08e-05	4.38952
metal ion binding	183	4.54e-05	4.34264
nucleoplasm	62	5.13e-05	4.28967
molecular_function	577	7.09e-05	4.14942
nucleic acid metabolic process	100	8.1e-05	4.09176
cation binding	183	8.58e-05	4.06675
phosphotransferase activity, alcohol group as acceptor	49	9.21e-05	4.03584
non-membrane-bounded organelle	127	9.36e-05	4.02882
intracellular non-membrane-bounded organelle	127	9.36e-05	4.02882
mitotic cell cycle	33	9.46e-05	4.02428
ion binding	183	9.46e-05	4.02428
transferase activity	93	9.58e-05	4.01879
protein kinase activity	43	0.000103	3.98928
transferase activity, transferring phosphorus-containing groups	58	0.000128	3.89137
nuclear lumen	78	0.000152	3.81827
cellular metabolic process	226	0.000161	3.79393
zinc ion binding	108	0.000161	3.79393
cell cycle process	43	0.000179	3.74809
protein amino acid phosphorylation	46	0.000334	3.47569
kinase activity	50	0.000362	3.44102
protein metabolic process	131	0.000408	3.38963
chromatin binding	19	0.000485	3.31428
transition metal ion binding	117	0.000513	3.28971
cellular response to stimulus	61	0.00052	3.28421
phosphate metabolic process	59	0.000616	3.21049
phosphorus metabolic process	59	0.000616	3.21049
microtubule cytoskeleton	41	0.000683	3.16539
cellular macromolecule catabolic process	34	0.000696	3.15732
intracellular signaling pathway	68	0.000828	3.08217
histone methyltransferase complex	10	0.000945	3.02441
methyltransferase complex	10	0.000945	3.02441
intracellular organelle part	214	0.000951	3.02202
response to DNA damage stimulus	31	0.0011	2.95695
organelle part	216	0.00113	2.94692
DNA metabolic process	37	0.00134	2.87325
M phase of mitotic cell cycle	22	0.00154	2.81358
organelle fission	22	0.00172	2.76334
RNA binding	47	0.00179	2.74734
ubiquitin-dependent protein catabolic process	24	0.00179	2.74734
M phase	28	0.00188	2.727
primary metabolic process	230	0.00189	2.72407
cytoskeleton organization	33	0.00196	2.7069
spindle	17	0.00198	2.70397
chromosomal part	30	0.00201	2.69734
modification-dependent macromolecule catabolic process	24	0.00221	2.65492
modification-dependent protein catabolic process	24	0.00221	2.65492
nuclear division	21	0.00259	2.58749
mitosis	21	0.00259	2.58749
sister chromatid cohesion	5	0.00291	2.53621
nuclear chromosome	17	0.00292	2.53389
regulation of RNA metabolic process	95	0.00322	2.49225
positive regulation of biosynthetic process	46	0.00323	2.4908
nucleoplasm part	39	0.00323	2.4908
macromolecule catabolic process	35	0.00328	2.48358
proteolysis involved in cellular protein catabolic process	25	0.00361	2.44283
microtubule	23	0.00371	2.43032
mRNA metabolic process	28	0.00378	2.42255
positive regulation of macromolecule biosynthetic process	43	0.00395	2.40375
organelle lumen	87	0.00395	2.40375
nucleoside-triphosphatase activity	44	0.00395	2.40375
cell division	25	0.00395	2.40375
cellular protein catabolic process	25	0.00395	2.40375
positive regulation of nucleobase, nucleoside, nucleotide and nucleic acid metabolic process	42	0.00405	2.39291
positive regulation of cellular biosynthetic process	45	0.00405	2.39291
calmodulin binding	15	0.00405	2.39291
phosphorylation	48	0.00414	2.38301
cytoskeletal part	56	0.00429	2.36761
DNA repair	24	0.00451	2.34598
membrane-enclosed lumen	88	0.00456	2.34072
intracellular organelle lumen	85	0.0047	2.32773
insulin-like growth factor receptor signaling pathway	4	0.00488	2.31201
enzyme regulator activity	51	0.00488	2.31201
heparin metabolic process	3	0.0049	2.3099
insulin-like growth factor receptor activity	3	0.0049	2.3099
microtubule-based process	21	0.00497	2.30384
guanyl-nucleotide exchange factor activity	15	0.00547	2.26181
nuclear chromatin	9	0.00564	2.24864
cell leading edge	16	0.00608	2.21585
cellular nitrogen compound metabolic process	102	0.00642	2.19234
interphase of mitotic cell cycle	12	0.00654	2.18451
small GTPase regulator activity	23	0.00663	2.17859
chromatin remodeling complex	10	0.00681	2.16713
positive regulation of nitrogen compound metabolic process	42	0.00684	2.16494
protein modification by small protein conjugation or removal	21	0.00711	2.14804
protein kinase B signaling cascade	4	0.00711	2.14804
phosphoinositide 3-kinase cascade	4	0.00711	2.14804
pyrophosphatase activity	44	0.00744	2.1283
DNA replication	17	0.00745	2.12786
positive regulation of transcription	37	0.00758	2.12048
hydrolase activity, acting on acid anhydrides, in phosphorus-containing anhydrides	44	0.00796	2.09883
nitrogen compound metabolic process	106	0.00818	2.08715
macromolecular complex	144	0.00838	2.07662
interphase	12	0.00856	2.06753
protein complex	122	0.0086	2.06558
intracellular receptor mediated signaling pathway	10	0.0086	2.06558
hydrolase activity, acting on acid anhydrides	44	0.0086	2.06558
regulation of transcription, DNA-dependent	90	0.0089	2.05079
protein methyltransferase activity	8	0.00902	2.04477
kinase binding	18	0.00913	2.03975
positive regulation of transcription, DNA-dependent	33	0.00949	2.02265
protein catabolic process	25	0.00957	2.01932
negative regulation of DNA endoreduplication	3	0.00974	2.01151
regulation of DNA endoreduplication	3	0.00974	2.01151
GTPase activator activity	19	0.0105	1.97927
protein kinase binding	16	0.0105	1.97728
positive regulation of RNA metabolic process	33	0.0113	1.94804
ATPase activity	23	0.0114	1.94336
histone acetyltransferase activity	5	0.012	1.92085
lysine N-acetyltransferase activity	5	0.012	1.92085
microtubule cytoskeleton organization	14	0.0133	1.87683
acetylgalactosaminyltransferase activity	6	0.0143	1.84366
cytoskeleton	72	0.0146	1.83654
ATPase activity, coupled	20	0.0154	1.81248
positive regulation of gene expression	37	0.0158	1.80134
cell morphogenesis	23	0.0162	1.79011
nuclear chromosome part	13	0.0165	1.78196
chromatin	17	0.0171	1.7682
collagen type IV	3	0.0173	1.76133
regulation of translation	14	0.0176	1.7533
transcription factor binding	33	0.0177	1.75154
somatic cell DNA recombination	5	0.0178	1.74907
somatic diversification of immune receptors via germline recombination within a single locus	5	0.0178	1.74907
cell morphogenesis involved in differentiation	19	0.0184	1.73466
chromatin remodeling	8	0.0187	1.72749
negative regulation of macromolecule biosynthetic process	36	0.0205	1.68914
peptidyl-threonine modification	5	0.0216	1.6649
cell part morphogenesis	19	0.0219	1.65926
nuclear body	16	0.0225	1.64818
cellular component assembly	50	0.023	1.6382
helicase activity	13	0.0231	1.63588
catalytic activity	213	0.0233	1.63188
SMAD binding	7	0.0236	1.62792
negative regulation of nucleobase, nucleoside, nucleotide and nucleic acid metabolic process	34	0.0237	1.62511
interspecies interaction between organisms	23	0.0241	1.61827
elastin metabolic process	2	0.0241	1.61827
chondroitin sulfate proteoglycan biosynthetic process, polysaccharide chain biosynthetic process	2	0.0241	1.61827
glucuronylgalactosylproteoglycan 4-beta-N-acetylgalactosaminyltransferase activity	2	0.0241	1.61827
MutSalpha complex	2	0.0241	1.61827
RNA splicing	21	0.0241	1.61827
steroid hormone receptor signaling pathway	8	0.0241	1.618
positive regulation of transcription from RNA polymerase II promoter	26	0.0243	1.61498
peptidyl-amino acid modification	14	0.0243	1.61498
somatic diversification of immune receptors	5	0.0243	1.61498
GTPase binding	11	0.025	1.6019
response to cholesterol	3	0.0253	1.59703
regulation of establishment of protein localization in plasma membrane	3	0.0253	1.59703
sheet-forming collagen	3	0.0253	1.59703
positive regulation of cellular metabolic process	52	0.0255	1.59377
negative regulation of nitrogen compound metabolic process	34	0.0262	1.58236
regulation of small GTPase mediated signal transduction	20	0.0266	1.57497
mRNA catabolic process	7	0.0275	1.5607
cellular component morphogenesis	24	0.0277	1.5576
microtubule associated complex	10	0.0279	1.55502
transcription coactivator activity	17	0.0279	1.55502
negative regulation of cellular process	88	0.0282	1.54947
histone methyltransferase activity	6	0.0298	1.52573
signaling pathway	98	0.0304	1.5168
neuron projection morphogenesis	16	0.0313	1.50453
chromosome, centromeric region	12	0.0319	1.49659
regulation of axon extension	5	0.0325	1.4882
epidermal growth factor receptor signaling pathway	5	0.0325	1.4882
protein complex binding	18	0.0326	1.48742
somatic recombination of immunoglobulin gene segments	4	0.0337	1.47224
cellular macromolecule biosynthetic process	54	0.035	1.4565
ESC/E(Z) complex	3	0.0359	1.44534
Sin3 complex	3	0.0359	1.44534
Sin3-type complex	3	0.0359	1.44534
negative regulation of biosynthetic process	36	0.0366	1.43704
nuclear speck	11	0.0369	1.43335
positive regulation of macromolecule metabolic process	50	0.0369	1.43335
proteoglycan biosynthetic process	5	0.0369	1.43335
protein amino acid O-linked glycosylation	5	0.0369	1.43335
RNA metabolic process	51	0.0378	1.42304
chromosome segregation	9	0.04	1.39744
transport vesicle	10	0.04	1.39744
ARF guanyl-nucleotide exchange factor activity	4	0.04	1.39744
kinesin complex	4	0.04	1.39744
PcG protein complex	4	0.04	1.39744
peptidyl-serine modification	6	0.04	1.39744
androgen receptor signaling pathway	6	0.04	1.39744
regulation of anti-apoptosis	6	0.04	1.39744
transcription activator activity	27	0.04	1.39744
positive regulation of metabolic process	53	0.04	1.39744
enzyme linked receptor protein signaling pathway	23	0.0411	1.38601
protein ubiquitination	15	0.0432	1.36441
nuclear-transcribed mRNA catabolic process	6	0.0447	1.35008
histone deacetylase binding	6	0.0447	1.35008
cell development	36	0.046	1.33684
regulation of transcription from RNA polymerase II promoter	41	0.0462	1.33537
negative regulation of cellular biosynthetic process	35	0.0462	1.33537
peptidyl-lysine modification	4	0.0469	1.32923
sex chromatin	4	0.0469	1.32923
NF-kappaB binding	4	0.0469	1.32923
regulation of DNA-dependent DNA replication	4	0.0469	1.32923
macromolecule biosynthetic process	54	0.0469	1.32923
ubiquitin-protein ligase activity	14	0.0473	1.32526
microtubule organizing center	19	0.0499	1.30156
